# Supplementary material for: Modelling the supply and need for health professionals for primary health care in Ghana: Implications for health professions education and employment planning
Source: PLoS One. 2021 Sep 28;16(9):e0257957. doi: 10.1371/journal.pone.0257957 (PMC8478216; doi:10.1371/journal.pone.0257957)
Supplement: S1 File — (XLSM) [file pone.0257957.s002.xlsm]

## Sheet: Cover Page
	Population Health Needs Simulation Model for Health Workforce Planning - Ghana
	Dashboard!A1
	Citation:	Asamani, J.A.; Christmals, C.D.; Reitsma, G.M., (2021). Advancing the Population Needs-Based Health Workforce Planning Methodology: A Simulation Tool for Country Application. Int. J. Environ. Res. Public Health,18, 2113. https://doi.org/10.3390/ijerph1804
	The model may be used freely for non-commercial analysis provided the authors are dully acknowldged. The authors bear no responsibility for data errors! Send request for modifications to											jamesavoka@gmail.com

## Sheet: Dashboard
			2020	2
			Need	Supply	Supply-Need Ratio
		Intensive Care Nurse	#N/A	#N/A	#N/A
		Oncology Nurse	#N/A	#N/A	#N/A
		Midwife	14002.3	12786	0.913135
		Obstetrician & Gynaecologist	#N/A	#N/A	#N/A
		Neuro-Surgeon	#N/A	#N/A	#N/A
		ENT Surgeon	#N/A	#N/A	#N/A
		Paediatrician	#N/A	#N/A	#N/A
		Paediatric Nurse	#N/A	#N/A	#N/A
		Ghana	221593	148390	0.669652
	1	Cadre	Need (a)	Supply (b)	Gap (a-b)	Supply-Need Ratio	Diff
	2	Intensive Care Nurse	#N/A	#N/A	#N/A	#N/A	#N/A
	3	Oncology Nurse	#N/A	#N/A	#N/A	#N/A	#N/A
	4	Midwife	14002.3	12786	1216.32	0.913135	0.0868654
	5	Obstetrician & Gynaecologist	#N/A	#N/A	#N/A	#N/A	#N/A
	6	Neuro-Surgeon	#N/A	#N/A	#N/A	#N/A	#N/A
	7	ENT Surgeon	#N/A	#N/A	#N/A	#N/A	#N/A
	8	Paediatrician	#N/A	#N/A	#N/A	#N/A	#N/A
	9	Paediatric Nurse	#N/A	#N/A	#N/A	#N/A	#N/A
	10	Ghana	221593	148390	73202.9	0.669652	0.330348

## Sheet: Conceptual Model
			Welcome to the Population Health Needs Simulation Model for Health Workforce Planning
			Population Health Needs Simulation Model for Health Workforce Planning

## Sheet: Country Info and objective
	Population Health Needs Simulation Model for Health Workforce Planning
							Parameter	Value/Response
							(a) Name of country	Ghana
							(b) Objective of analysis	To apply the planning model to forecast the need and supply of health professionals to establish current and future gaps for primary healthcare in Ghana.
								To estimate the health professions education investment required to fill the need-based gaps for PHC in Ghana.
								To estimate the employment investment required to absorb the health professionals needed to be trained for PHC in Ghana.
							(c) Horizon of projection (Number of years)	15
							(d) Baseline Year	2020
							(e) Target Year	2035
							Health System Setup
							Health System Levels	Programme areas
							District Hospital	Communicable diseases
							Health Centre	Non-communicable diseases
							CHPS	Reproductive, maternal, neonatal and child health
							District Hospital, Health Centres & Polyclinics	Mental health
							All PHC Levels	Nutrition
								Expanded Programme on Immunization
								Health promotion and disease prevention
							Composite National Health Service Coverage Target (e.g. UHC index target or Public Sector Target)
							Base Value	1
							5-Year target	1
							10-Year Target	1
							15-Year Target	1
							Exchange Rate (1 USD to LCU)	5.8
							Average Annual Inflation Rate (%)	0.1
							Currency to display cost estimates*	USD
							*LCU - Local Currency Unit; USD - United States Dollars
							Parameters To Include in Sensitivity Analysis
							Parameter	Decision (Yes/No)
							Level of Health (Disease prevalence)
							Standard Workload	Yes

## Sheet: Labour regulations
		Population Health Needs Simulation Model for Health Workforce Planning
		(A) Minimum Working Conditions and Labour Regulations
		CODE	Definition	Value	Remarks/Explanation
		LR1	Non-Working Days (Minimum for any worker)	145	This is automatically computed from the data provided.
		LR11	Number of Public Holidays per year	13	All statutory public holidays in the country
		LR12	Number of Weekend Days per year	104	A sum of all non-working days in each week of the year
		LR13	Annual Leave/Vacation (Minimum for any worker)	21	The minimum number of annual leave days a worker is entitled.
		LR14	Other absences (uncertified sick leave, casual leave, compensatory leave etc)	7
		LR2	Regulations on Working Hours
		LR21	Number of Working Hours Per Day	8	As per national/local labour laws and regulations.
		LR22	Number of Working Days in a week	5	As per national/local labour laws and regulations.
		LR23	Maximum Number of Working Hours Per Week	40	As per national/local labour laws and regulations.
		LR24	Maximum Number of Working Hours Per Month	160	This is automatically computed from the data provided.
		LRAWTD	Available Working Days (Minimum for any worker)	220
		LRAWTH	Available Working Hours (Minimum for any worker)	1760
		LRAWTM	Available Working Minutes (Minimum for any worker)	105600
		(B) AVAILABLE WORKING TIME, AWT
		No.	List of cadres	ISCO-CLASSIFICATION (Please, select from List)	Annual leave entitlement	Labour participaton rate [% of the HWF stock that are working full-time, part-time work is converted to FTE; if 100% is assumed you may leave it black or put 100%]	Available Working Days Per Year	Available Working Hours Per Year	Available Working Minutes Per Worker per Year	Adjusted Available Working Minutes Per Year
		HW1	General Practitioner (Generalist Doctor)	2211 - Generalist medical practitioners	36	1	205	1640	98400	98400
		HW2	Physician Assistant (Medical)	3256 - Medical assistants	36	1	205	1640	98400	98400
		HW3	Midwife	2222 - Midwifery professionals	36	1	205	1640	98400	98400
		HW4	Registered General Nurse	2221 - Nursing professionals	36	1	205	1640	98400	98400
		HW5	Enrolled Nurse	3221 - Nursing associate professionals	28	1	213	1704	102240	102240
		HW6	Community Health Nurse	3221 - Nursing associate professionals	28	1	213	1704	102240	102240
		HW7	Nutritionist and Dietician	2265 - Dieticians and nutritionists	36	1	205	1640	98400	98400
		HW8	Laboratory Scientist	3212 - Medical and pathology laboratory technicians	36	1	205	1640	98400	98400
		HW9	Laboratory Technician	3212 - Medical and pathology laboratory technicians	28	1	213	1704	102240	102240
		HW10	Pharmacist	2262 - Pharmacists	36	1	205	1640	98400	98400
		HW11	Pharmacy Technician	3213 - Pharmaceutical technicians and assistants	28	1	213	1704	102240	102240
		HW12								Not measured
		HW13								Not measured
		HW14								Not measured
		HW15								Not measured
		HW16								Not measured
		HW17								Not measured
		HW18								Not measured
		HW19								Not measured
		HW20								Not measured
		HW21								Not measured
		HW22								Not measured
		HW23								Not measured
		HW24								Not measured
		HW25								Not measured
		HW26								Not measured
		HW27								Not measured
		HW28								Not measured
		HW29								Not measured
		HW30								Not measured
		HW31								Not measured
		HW32								Not measured
		HW33								Not measured
		HW34								Not measured
		HW35								Not measured
		HW36								Not measured
		HW37								Not measured
		HW38								Not measured
		HW39								Not measured
		HW40								Not measured
		HW41								Not measured
		HW42								Not measured
		HW43								Not measured
		HW44								Not measured
		HW45								Not measured
		HW46								Not measured
		HW47								Not measured
		HW48								Not measured
		HW49								Not measured
		HW50								Not measured
		HW51								Not measured
		HW52								Not measured
		HW53								Not measured
		HW54								Not measured
		HW55								Not measured
		HW56								Not measured
		HW57								Not measured
		HW58								Not measured
		HW59								Not measured
		HW60								Not measured
		HW61								Not measured
		HW62								Not measured
		HW63								Not measured
		HW64								Not measured
		HW65								Not measured
		HW66								Not measured
		HW67								Not measured
		HW68								Not measured
		HW69								Not measured
		HW70								Not measured
			Ghana				145

## Sheet: Current stock
		Population Health Needs Simulation Model for Health Workforce Planning
		CURRENT HEALTH WORKFORCE STOCK & INCOME
		No.	List of cadres	Active Baseline Stock	Average Annual Salary per worker (in LCU) - Before tax	Other Monetary Benefits/Allowances per worker (in LCU) - Per Year	Total Annual Income per worker (LCU)	Total Income per worker (USD)
		1	General Practitioner (Generalist Doctor)	6173	42084	26098.3	68182.3	11755.6
		2	Physician Assistant (Medical)	3118	28080	7741.44	35821.4	6176.11
		3	Midwife	12786	22176	6114.12	28290.1	4877.61
		4	Registered General Nurse	59986	22176	6114.12	28290.1	4877.61
		5	Enrolled Nurse	37182	14316	3944.4	18260.4	3148.34
		6	Community Health Nurse	24494	14316	3944.4	18260.4	3148.34
		7	Nutritionist and Dietician	334	28080	7741.44	35821.4	6176.11
		8	Laboratory Scientist	1355	28080	7741.44	35821.4	6176.11
		9	Laboratory Technician	855	22176	6114.12	28290.1	4877.61
		10	Pharmacist	1052	30036	8281.44	38317.4	6606.46
		11	Pharmacy Technician	1055	20388	5619.84	26007.8	4484.11
		12
		13
		14
		15
		16
		17
		18
		19
		20
		21
		22
		23
		24
		25
		26
		27
		28
		29
		30
		31
		32
		33
		34
		35
		36
		37
		38
		39
		40
		41
		42
		43
		44
		45
		46
		47
		48
		49
		50
		51
		52
		53
		54
		55
		56
		57
		58
		59
		60
		61
		62
		63
		64
		65
		66
		67
		68
		69
		70

## Sheet: Income Transitional calculation
		Population Health Needs Simulation Model for Health Workforce Planning
		CURRENT HEALTH WORKFORCE STOCK & INCOME
		No.	List of cadres	2020	2021	2022	2023	2024	2025	2026	2027	2028	2029	2030	2031	2032	2033	2034	2035
		1	General Practitioner (Generalist Doctor)	11755.6	12931.1	14224.2	15646.7	17211.3	18932.5	20825.7	22908.3	25199.1	27719	30490.9	33540	36894	40583.4	44641.8	49105.9
		2	Physician Assistant (Medical)	6176.11	6793.72	7473.09	8220.4	9042.44	9946.69	10941.4	12035.5	13239	14562.9	16019.2	17621.2	19383.3	21321.6	23453.8	25799.1
		3	Midwife	4877.61	5365.37	5901.9	6492.09	7141.3	7855.43	8640.98	9505.08	10455.6	11501.1	12651.3	13916.4	15308	16838.8	18522.7	20375
		4	Registered General Nurse	4877.61	5365.37	5901.9	6492.09	7141.3	7855.43	8640.98	9505.08	10455.6	11501.1	12651.3	13916.4	15308	16838.8	18522.7	20375
		5	Enrolled Nurse	3148.34	3463.18	3809.5	4190.45	4609.49	5070.44	5577.48	6135.23	6748.76	7423.63	8166	8982.6	9880.85	10868.9	11955.8	13151.4
		6	Community Health Nurse	3148.34	3463.18	3809.5	4190.45	4609.49	5070.44	5577.48	6135.23	6748.76	7423.63	8166	8982.6	9880.85	10868.9	11955.8	13151.4
		7	Nutritionist and Dietician	6176.11	6793.72	7473.09	8220.4	9042.44	9946.69	10941.4	12035.5	13239	14562.9	16019.2	17621.2	19383.3	21321.6	23453.8	25799.1
		8	Laboratory Scientist	6176.11	6793.72	7473.09	8220.4	9042.44	9946.69	10941.4	12035.5	13239	14562.9	16019.2	17621.2	19383.3	21321.6	23453.8	25799.1
		9	Laboratory Technician	4877.61	5365.37	5901.9	6492.09	7141.3	7855.43	8640.98	9505.08	10455.6	11501.1	12651.3	13916.4	15308	16838.8	18522.7	20375
		10	Pharmacist	6606.46	7267.1	7993.81	8793.19	9672.51	10639.8	11703.7	12874.1	14161.5	15577.7	17135.4	18849	20733.9	22807.3	25088	27596.8
		11	Pharmacy Technician	4484.11	4932.52	5425.77	5968.35	6565.19	7221.7	7943.88	8738.26	9612.09	10573.3	11630.6	12793.7	14073.1	15480.4	17028.4	18731.2
		12
		13
		14
		15
		16
		17
		18
		19
		20
		21
		22
		23
		24
		25
		26
		27
		28
		29
		30
		31
		32
		33
		34
		35
		36
		37
		38
		39
		40
		41
		42
		43
		44
		45
		46
		47
		48
		49
		50
		51
		52
		53
		54
		55
		56
		57
		58
		59
		60
		61
		62
		63
		64
		65
		66
		67
		68
		69
		70

## Sheet: Labour Flows
		Population Health Needs Simulation Model for Health Workforce Planning
		Labour Market Flows
		General Information (average for all staff) - optional.
		CODE	DIMENSION	VALUE	DATA SOURCE
		GLMF 1	Rate of Annual Retirements and Deaths (%)	0.021
		GLMF 2	Annual Rate of out-migration (%)
		GLMF 3	Annual Rate of all other forms of attrition
		GLMF 4	Annual Rate of immigration (%)
		GLMF 5	Overall Attrition Rate (%)	0.021
		No.	List of cadres	Rate of Annual Retirememts/Death (%)	Annual Rate of out-migration (%)	Annual Rate of all other forms of attrition (%)	Annual Rate of immigration (%)	Annual Attrition Rate (%)
		1	General Practitioner (Generalist Doctor)	0.019	0.004	0.048		0.071
		2	Physician Assistant (Medical)	0.019	0			0.019
		3	Midwife	0.076	0.003		0	0.079
		4	Registered General Nurse	0.028	0.004			0.032
		5	Enrolled Nurse	0.016	0	0.0388		0.0548
		6	Community Health Nurse	0.008	0	0.0388		0.0468
		7	Nutritionist and Dietician	0.021	0			0.021
		8	Laboratory Scientist	0.02	0			0.02
		9	Laboratory Technician	0.021	0			0.021
		10	Pharmacist	0.008	0.001			0.009
		11	Pharmacy Technician	0.021	0			0.021
		12	0
		13	0
		14	0
		15	0
		16	0
		17	0
		18	0
		19	0
		20	0
		21	0
		22	0
		23	0
		24	0
		25	0
		26	0
		27	0
		28	0
		29	0
		30	0
		31	0
		32	0
		33	0
		34	0
		35	0
		36	0
		37	0
		38	0
		39	0
		40	0
		41	0
		42	0
		43	0
		44	0
		45	0
		46	0
		47	0
		48	0
		49	0
		50	0
		51	0
		52	0
		53	0
		54	0
		55	0
		56	0
		57	0
		58	0
		59	0
		60	0
		61	0
		62	0
		63	0
		64	0
		65	0
		66	0
		67	0
		68	0
		69	0
		70	0

## Sheet: Education pipeline
		Population Health Needs Simulation Model for Health Workforce Planning
		Health Professions Education Pipeline
		No.	List of cadres	Duration of training (Years)	Cost of Training Per Year (in LCU)	Average Number of Annual Enrollments	Drop-out rate per cohort (%)	Graduation/Pass Rate (%)	Total Cost of Training (in LCU)	Total Cost of Training (USD)	Estimated Annual Graduates
		1	General Practitioner (Generalist Doctor)	6	8242	1566		0.7	49452	8675.79	1096.2
		2	Physician Assistant (Medical)	3	10712.5	638		0.805	32137.5	5638.16	513.59
		3	Midwife	3	8910.5	4827		0.79	26731.5	4689.74	3813.33
		4	Registered General Nurse	3	8910.5	7353		0.73	26731.5	4689.74	5367.69
		5	Enrolled Nurse	2	8910.5	8379		0.86	17821	3126.49	7205.94
		6	Community Health Nurse	2	8910.5	4184		0.92	17821	3126.49	3849.28
		7	Nutritionist and Dietician	3	8089	429		0.95	24267	4257.37	407.55
		8	Laboratory Scientist	4	8089	396		0.9284	32356	5676.49	367.646
		9	Laboratory Technician	3	8089	682		0.93	24267	4257.37	634.26
		10	Pharmacist	4	7594	343		0.816	30376	5329.12	279.888
		11	Pharmacy Technician	3	7594	173		0.82	22782	3996.84	141.86
		12	0						0	0	0
		13	0						0	0	0
		14	0						0	0	0
		15	0						0	0	0
		16	0						0	0	0
		17	0						0	0	0
		18	0						0	0	0
		19	0						0	0	0
		20	0						0	0	0
		21	0						0	0	0
		22	0						0	0	0
		23	0						0	0	0
		24	0						0	0	0
		25	0						0	0	0
		26	0						0	0	0
		27	0						0	0	0
		28	0						0	0	0
		29	0						0	0	0
		30	0						0	0	0
		31	0						0	0	0
		32	0						0	0	0
		33	0						0	0	0
		34	0						0	0	0
		35	0						0	0	0
		36	0						0	0	0
		37	0						0	0	0
		38	0						0	0	0
		39	0						0	0	0
		40	0						0	0	0
		41	0						0	0	0
		42	0						0	0	0
		43	0						0	0	0
		44	0						0	0	0
		45	0						0	0	0
		46	0						0	0	0
		47	0						0	0	0
		48	0						0	0	0
		49	0						0	0	0
		50	0						0	0	0
		51	0						0	0	0
		52	0						0	0	0
		53	0						0	0	0
		54	0						0	0	0
		55	0						0	0	0
		56	0						0	0	0
		57	0						0	0	0
		58	0						0	0	0
		59	0						0	0	0
		60	0						0	0	0
		61	0						0	0	0
		62	0						0	0	0
		63	0						0	0	0
		64	0						0	0	0
		65	0						0	0	0
		66	0						0	0	0
		67	0						0	0	0
		68	0						0	0	0
		69	0						0	0	0
		70	0						0	0	0

## Sheet: Projected AWT
	Population Health Needs Simulation Model for Health Workforce Planning
	Estimated Annual Supply of Labour Time, adjusted for labour participation rate.
		Show estimates in	Minutes
	No.	Health Workforce Category	Estimated Aggregate Available Working Time
			2020	2021	2022	2023	2024	2025	2026	2027	2028	2029	2030	2031	2032	2033	2034	2035
	1	General Practitioner (Generalist Doctor)	607423200	6.72162e+08	7.32305e+08	7.88177e+08	8.40083e+08	8.88303e+08	9.331e+08	9.74716e+08	1.01338e+09	1.04929e+09	1.08266e+09	1.11366e+09	1.14245e+09	1.16921e+09	1.19406e+09	1.21715e+09
	2	Physician Assistant (Medical)	306811200	3.51519e+08	3.95377e+08	4.38403e+08	4.8061e+08	5.22016e+08	5.62635e+08	6.02482e+08	6.41572e+08	6.79919e+08	7.17538e+08	7.54442e+08	7.90645e+08	8.2616e+08	8.61e+08	8.95179e+08
	3	Midwife	1258142400	1.53398e+09	1.78803e+09	2.02201e+09	2.2375e+09	2.43597e+09	2.61876e+09	2.78711e+09	2.94216e+09	3.08496e+09	3.21648e+09	3.33761e+09	3.44917e+09	3.55192e+09	3.64655e+09	3.7337e+09
	4	Registered General Nurse	5902622400	6.24192e+09	6.57036e+09	6.88829e+09	7.19604e+09	7.49395e+09	7.78232e+09	8.06147e+09	8.33168e+09	8.59325e+09	8.84645e+09	9.09154e+09	9.32879e+09	9.55845e+09	9.78076e+09	9.99596e+09
	5	Enrolled Nurse	3801487680	4.3299e+09	4.82936e+09	5.30144e+09	5.74766e+09	6.16942e+09	6.56808e+09	6.94488e+09	7.30104e+09	7.63767e+09	7.95587e+09	8.25662e+09	8.54089e+09	8.80959e+09	9.06356e+09	9.30361e+09
	6	Community Health Nurse	2504266560	2.78062e+09	3.04403e+09	3.29512e+09	3.53446e+09	3.7626e+09	3.98006e+09	4.18734e+09	4.38493e+09	4.57326e+09	4.75278e+09	4.9239e+09	5.08702e+09	5.24249e+09	5.3907e+09	5.53196e+09
	7	Nutritionist and Dietician	32865600	7.22783e+07	1.10863e+08	1.48638e+08	1.8562e+08	2.21825e+08	2.57269e+08	2.91969e+08	3.25941e+08	3.59199e+08	3.91759e+08	4.23635e+08	4.54842e+08	4.85393e+08	5.15302e+08	5.44584e+08
	8	Laboratory Scientist	133332000	1.66842e+08	1.99681e+08	2.31864e+08	2.63403e+08	2.94312e+08	3.24602e+08	3.54286e+08	3.83377e+08	4.11886e+08	4.39824e+08	4.67204e+08	4.94037e+08	5.20332e+08	5.46102e+08	5.71356e+08
	9	Laboratory Technician	87415200	1.50426e+08	2.12114e+08	2.72506e+08	3.3163e+08	3.89513e+08	4.4618e+08	5.01657e+08	5.55969e+08	6.0914e+08	6.61195e+08	7.12157e+08	7.62048e+08	8.10892e+08	8.5871e+08	9.05524e+08
	10	Pharmacist	103516800	1.30126e+08	1.56496e+08	1.82628e+08	2.08526e+08	2.3419e+08	2.59623e+08	2.84828e+08	3.09805e+08	3.34558e+08	3.59088e+08	3.83397e+08	4.07488e+08	4.31361e+08	4.5502e+08	4.78466e+08
	11	Pharmacy Technician	107863200	1.20102e+08	1.32083e+08	1.43813e+08	1.55297e+08	1.6654e+08	1.77546e+08	1.88321e+08	1.9887e+08	2.09198e+08	2.19309e+08	2.29207e+08	2.38897e+08	2.48384e+08	2.57672e+08	2.66765e+08
	12	0	0	0	0	0	0	0	0	0	0	0	0	0	0	0	0	0
	13	0	0	0	0	0	0	0	0	0	0	0	0	0	0	0	0	0
	14	0	0	0	0	0	0	0	0	0	0	0	0	0	0	0	0	0
	15	0	0	0	0	0	0	0	0	0	0	0	0	0	0	0	0	0
	16	0	0	0	0	0	0	0	0	0	0	0	0	0	0	0	0	0
	17	0	0	0	0	0	0	0	0	0	0	0	0	0	0	0	0	0
	18	0	0	0	0	0	0	0	0	0	0	0	0	0	0	0	0	0
	19	0	0	0	0	0	0	0	0	0	0	0	0	0	0	0	0	0
	20	0	0	0	0	0	0	0	0	0	0	0	0	0	0	0	0	0
	21	0	0	0	0	0	0	0	0	0	0	0	0	0	0	0	0	0
	22	0	0	0	0	0	0	0	0	0	0	0	0	0	0	0	0	0
	23	0	0	0	0	0	0	0	0	0	0	0	0	0	0	0	0	0
	24	0	0	0	0	0	0	0	0	0	0	0	0	0	0	0	0	0
	25	0	0	0	0	0	0	0	0	0	0	0	0	0	0	0	0	0
	26	0	0	0	0	0	0	0	0	0	0	0	0	0	0	0	0	0
	27	0	0	0	0	0	0	0	0	0	0	0	0	0	0	0	0	0
	28	0	0	0	0	0	0	0	0	0	0	0	0	0	0	0	0	0
	29	0	0	0	0	0	0	0	0	0	0	0	0	0	0	0	0	0
	30	0	0	0	0	0	0	0	0	0	0	0	0	0	0	0	0	0
	31	0	0	0	0	0	0	0	0	0	0	0	0	0	0	0	0	0
	32	0	0	0	0	0	0	0	0	0	0	0	0	0	0	0	0	0
	33	0	0	0	0	0	0	0	0	0	0	0	0	0	0	0	0	0
	34	0	0	0	0	0	0	0	0	0	0	0	0	0	0	0	0	0
	35	0	0	0	0	0	0	0	0	0	0	0	0	0	0	0	0	0
	36	0	0	0	0	0	0	0	0	0	0	0	0	0	0	0	0	0
	37	0	0	0	0	0	0	0	0	0	0	0	0	0	0	0	0	0
	38	0	0	0	0	0	0	0	0	0	0	0	0	0	0	0	0	0
	39	0	0	0	0	0	0	0	0	0	0	0	0	0	0	0	0	0
	40	0	0	0	0	0	0	0	0	0	0	0	0	0	0	0	0	0
	41	0	0	0	0	0	0	0	0	0	0	0	0	0	0	0	0	0
	42	0	0	0	0	0	0	0	0	0	0	0	0	0	0	0	0	0
	43	0	0	0	0	0	0	0	0	0	0	0	0	0	0	0	0	0
	44	0	0	0	0	0	0	0	0	0	0	0	0	0	0	0	0	0
	45	0	0	0	0	0	0	0	0	0	0	0	0	0	0	0	0	0
	46	0	0	0	0	0	0	0	0	0	0	0	0	0	0	0	0	0
	47	0	0	0	0	0	0	0	0	0	0	0	0	0	0	0	0	0
	48	0	0	0	0	0	0	0	0	0	0	0	0	0	0	0	0	0
	49	0	0	0	0	0	0	0	0	0	0	0	0	0	0	0	0	0
	50	0	0	0	0	0	0	0	0	0	0	0	0	0	0	0	0	0
	51	0	0	0	0	0	0	0	0	0	0	0	0	0	0	0	0	0
	52	0	0	0	0	0	0	0	0	0	0	0	0	0	0	0	0	0
	53	0	0	0	0	0	0	0	0	0	0	0	0	0	0	0	0	0
	54	0	0	0	0	0	0	0	0	0	0	0	0	0	0	0	0	0
	55	0	0	0	0	0	0	0	0	0	0	0	0	0	0	0	0	0
	56	0	0	0	0	0	0	0	0	0	0	0	0	0	0	0	0	0
	57	0	0	0	0	0	0	0	0	0	0	0	0	0	0	0	0	0
	58	0	0	0	0	0	0	0	0	0	0	0	0	0	0	0	0	0
	59	0	0	0	0	0	0	0	0	0	0	0	0	0	0	0	0	0
	60	0	0	0	0	0	0	0	0	0	0	0	0	0	0	0	0	0
	61	0	0	0	0	0	0	0	0	0	0	0	0	0	0	0	0	0
	62	0	0	0	0	0	0	0	0	0	0	0	0	0	0	0	0	0
	63	0	0	0	0	0	0	0	0	0	0	0	0	0	0	0	0	0
	64	0	0	0	0	0	0	0	0	0	0	0	0	0	0	0	0	0
	65	0	0	0	0	0	0	0	0	0	0	0	0	0	0	0	0	0
	66	0	0	0	0	0	0	0	0	0	0	0	0	0	0	0	0	0
	67	0	0	0	0	0	0	0	0	0	0	0	0	0	0	0	0	0
	68	0	0	0	0	0	0	0	0	0	0	0	0	0	0	0	0	0
	69	0	0	0	0	0	0	0	0	0	0	0	0	0	0	0	0	0
	70	0	0	0	0	0	0	0	0	0	0	0	0	0	0	0	0	0
		Ghana	14845746240	1.65499e+10	1.81707e+10	1.97129e+10	2.11808e+10	2.25786e+10	2.39102e+10	2.51791e+10	2.63887e+10	2.75423e+10	2.86429e+10	2.96934e+10	3.06963e+10	3.16542e+10	3.25694e+10	3.34442e+10

[truncated: 26 more sheets: Supply Projection_Stock, Cost of Wages for Supply, Population Projection, Mapping Needs_Pop. Demogr Xtics, Level of Health, Activity Standard entry Form, List of Task & Stand. workload, Category Allowance Factor (CAF), Dropdowns, Intervention_Skill_MatchingForm, Needs-based Sensitivity Analysi, Low_Scenario, Master_Needs_based_Calculations, High_Scenario, Low_Estimated Need-based Req., High_Estimated Need-based Req, Estimated Need-based Requiremen, Employment Cost_Needs-based, Cost of HWF Needs vs Supply, Gap Analysis …]
